# Supplementary material for: Biosensor Based Immunoassay: A New Approach for Serotyping of Toxoplasma gondii
Source: Nanomaterials (Basel). 2021 Aug 14;11(8):2065. doi: 10.3390/nano11082065 (PMC8401488; doi:10.3390/nano11082065)
Supplement: Supplementary file 1 [file nanomaterials-11-02065-s001.zip]

Archive with 1 entries (1 files):
- nanomaterials-1300560-supplementary.pdf
